# Supplementary material for: Off-target effects of protein tyrosine phosphatase inhibitors on oncostatin M-treated human epidermal keratinocytes: the phosphatase targeting STAT1 remains unknown
Source: PeerJ. 2020 Aug 14;8:e9504. doi: 10.7717/peerj.9504 (PMC7430265; doi:10.7717/peerj.9504)
Supplement: Data S3 [file peerj-08-9504-s010.xlsx]

## Sheet: Fig5A
Envelopes	Inhib	Conc
1.0415	PVS	0
0.9503	PVS	0
1.0083	PVS	0
1.0049	PVS	0
0.9774	PVS	0
1.0177	PVS	0
0.9897	PVS	0
1.0145	PVS	0
0.9958	PVS	0
0.9322	PVS	30
0.912	PVS	30
0.9223	PVS	30
0.8872	PVS	30
0.9619	PVS	30
0.9101	PVS	30
0.9651	PVS	30
0.8889	PVS	30
0.9123	PVS	60
0.8551	PVS	60
0.903	PVS	60
0.924	PVS	60
0.8726	PVS	60
0.8557	PVS	60
0.9532	PVS	60
0.8045	PVS	60
0.8256	PVS	60
0.8128	PVS	125
0.8501	PVS	125
0.8233	PVS	125
0.8435	PVS	125
0.8279	PVS	125
0.8521	PVS	125
0.816	PVS	125
0.8464	PVS	125
0.923	PVS	125
0.8297	PVS	250
0.7554	PVS	250
0.8427	PVS	250
0.8118	PVS	250
0.8098	PVS	250
0.7557	PVS	250
0.7584	PVS	250
0.7336	PVS	250
0.7041	PVS	250
0.6283	PVS	500
0.5975	PVS	500
0.6138	PVS	500
0.6135	PVS	500
0.6241	PVS	500
0.6067	PVS	500
0.593	PVS	500
0.5993	PVS	500
0.5931	PVS	500
0.3983	PVS	1000
0.4199	PVS	1000
0.4646	PVS	1000
0.3741	PVS	1000
0.3784	PVS	1000
0.3853	PVS	1000
0.3669	PVS	1000
0.2759	PVS	1000
0.3892	PVS	1000
1	PVSN	0
1	PVSN	0
1	PVSN	0
1	PVSN	0
1	PVSN	0
1	PVSN	0
1.0255	PVSN	0
0.9846	PVSN	0
0.9899	PVSN	0
0.7806	PVSN	30
0.897	PVSN	30
0.9234	PVSN	30
0.7493	PVSN	30
0.8724	PVSN	30
0.8443	PVSN	30
0.8096	PVSN	30
0.8279	PVSN	30
0.873	PVSN	30
0.7613	PVSN	60
0.7433	PVSN	60
0.8414	PVSN	60
0.7465	PVSN	60
0.6306	PVSN	60
0.5677	PVSN	60
0.6667	PVSN	60
0.623	PVSN	60
0.6452	PVSN	60
0.8054	PVSN	125
0.7466	PVSN	125
0.7613	PVSN	125
0.5591	PVSN	125
0.5322	PVSN	125
0.5565	PVSN	125
0.5866	PVSN	125
0.5981	PVSN	125
0.6408	PVSN	125
0.6124	PVSN	250
0.5512	PVSN	250
0.5942	PVSN	250
0.4512	PVSN	250
0.4808	PVSN	250
0.5192	PVSN	250
0.5449	PVSN	250
0.546	PVSN	250
0.5437	PVSN	250
0.2603	PVSN	500
0.3232	PVSN	500
0.309	PVSN	500
0.2821	PVSN	500
0.2585	PVSN	500
0.3419	PVSN	500
0.3879	PVSN	500
0.363	PVSN	500
0.4516	PVSN	500
0.0688	PVSN	1000
0.0442	PVSN	1000
0.0349	PVSN	1000
0.2317	PVSN	1000
0.1048	PVSN	1000
0.2093	PVSN	1000
0.0183	PVSN	1000
0.1129	PVSN	1000
0.1351	PVSN	1000

## Sheet: Fig5B
Conc	Density
0	1
0	1
0	1
50	0.96
50	0.58
50	0.67
250	0.42
250	0.07
250	0.64
500	0
500	0.03
500	0.03

## Sheet: Fig5C
Conc	Density
0	1
0	1
0	1
0	1
50	1.3
50	0.45
50	0.64
50	0.64
250	0.21
250	0.59
250	0.59
250	0.03
500	0
500	0
500	0.04
500	0.06
